# Supplementary material for: The Effect of Chitosan/Alginate/Graphene Oxide Nanocomposites on Proliferation of Mouse Spermatogonial Stem Cells
Source: J Funct Biomater. 2023 Nov 22;14(12):556. doi: 10.3390/jfb14120556 (PMC10744091; doi:10.3390/jfb14120556)
Supplement: Supplementary file 1 [file jfb-14-00556-s001.zip]

Archive with 1 entries (1 files):
- jfb-2683262-supplementary.pdf
